# Supplementary material for: Design and Discovery of MRTX0902, a Potent, Selective, Brain-Penetrant, and Orally Bioavailable Inhibitor of the SOS1:KRAS Protein–Protein Interaction
Source: J Med Chem. 2022 Jul 14;65(14):9678–90. doi: 10.1021/acs.jmedchem.2c00741 (PMC9340770; doi:10.1021/acs.jmedchem.2c00741)
Supplement: Supplementary file 2 — jm2c00741_si_004.csv [file jm2c00741_si_004.csv]

Compound	SMILES	SOS1 Binding Ki (nM)	MKN1 Cell IC50 (nM)	EGFR IC50 (nM)
6	COC1=C(OC)C=C(C=NN=C2N[C@@H](C3=CC=CC=C3)C)C2=C1	637	>10000	>10000
7	COC1=C(OC)C=C(C=NN=C2N[C@@H](C3=CC=CC4=C3C=CC=C4)C)C2=C1	76	>10000	>10000
8	COC1=C(OC)C=C(C=NN=C2N[C@@H](C3=CC=CC(C(F)(F)F)=C3)C)C2=C1	52	958	>10000
9	COC1=C(OC)C=C(C=NN=C2N[C@@H](C3=CC=CC=C3C)C)C2=C1	2049	>10000	>10000
10	COC1=C(OC)C=C(C=NN=C2N[C@@H](C3=CC=CC(C(F)(F)F)=C3C)C)C2=C1	13	378	>10000
11	CNCC1=C(C2=CSC([C@@H](C)NC3=NN=CC4=CC(OC)=C(OC)C=C43)=C2)C=CC=C1	3.9	165	>10000
12	COC1=C(OC)C=C(C(C)=NN=C2N[C@@H](C3=CC(C4=C(CNC)C=CC=C4)=CS3)C)C2=C1	0.5	249
13	COC1=C(OC)C=C(C(C)=NN=C2N[C@@H](C3=CC=CC(C(F)(F)F)=C3C)C)C2=C1	2.6	195
14	CC1=C(C(F)(F)F)C=CC=C1[C@@H](C)NC2=NN=C(C)C3=CC=C(N(C)C)C=C32	2.2	57
15	CC1=NN=C(N[C@H](C)C2=CC=CC(C(F)(F)F)=C2C)C3=CC(N4CCNCC4)=CC=C31	0.33	46
16	CC1=C(C(F)(F)F)C=CC=C1[C@H](NC2=NN=C(C)C3=CC=C(C4CCNCC4)C=C23)C	3.1	183
17	CC1=NN=C(N[C@H](C)C2=CC=CC(C(F)(F)F)=C2C)C3=CC(N4CC(N(C)CC4)=O)=CC=C31	0.43	74
18	C[C@H](C1=CC=CC(C(F)(F)F)=C1C)NC2=NN=C(C(F)(F)F)C3=CC=C(N4CCNCC4)C=C32	59	>10000
19	COC1=NN=C(C2=CC(N3CCNCC3)=CC=C12)N[C@H](C)C4=CC=CC(C(F)(F)F)=C4C	109	>10000
20	CN(C)C1=NN=C(C2=CC(N3CCNCC3)=CC=C12)N[C@H](C)C4=CC=CC(C(F)(F)F)=C4C	1.1	176
21	O=C1NN=C(C2=CC(N3CCNCC3)=CC=C12)N[C@H](C)C4=CC=CC(C(F)(F)F)=C4C	11	114
22	C[C@H](C1=CC=CC(C(F)(F)F)=C1C)NC2=NN(C)C(C3=CC=C(N4CCNCC4)C=C32)=O	32	881
23	C[C@H](C1=CC=CC(C(F)(F)F)=C1C)NC2=NN=C(C)C3=CN=C(N4CCNCC4)C=C32	0.36	30
24	C[C@H](C1=CC=CC(C(F)(F)F)=C1C)NC2=NN=C(C)C3=CN=C(N4CCOCC4)C=C32	0.91	26
25	FC1=C(C(F)(F)F)C=CC=C1[C@@H](C)NC2=NN=C(C)C3=CN=C(N4CCOCC4)C=C32	3	25
26	C[C@H](C1=CC=CC(C(F)(F)F)=N1)NC2=NN=C(C)C3=CN=C(N4CCOCC4)C=C32	35	185
27	NC1=CC(C(F)(F)F)=NC([C@@H](C)NC2=NN=C(C)C3=CN=C(N4CCOCC4)C=C32)=C1	13	208
28	C[C@H](C1=CC=CN=C1C)NC2=NN=C(C)C3=CN=C(N4CCOCC4)C=C32	40	1274
29	C[C@H](C1=CN(C)N=C1C)NC2=NN=C(C)C3=CN=C(N4CCOCC4)C=C32	1812	3278
30	C[C@H](C1=CN(C)N=C1C(F)(F)F)NC2=NN=C(C)C3=CN=C(N4CCOCC4)C=C32	53	1151
31	CC1=C(Br)C=CC=C1[C@@H](C)NC2=NN=C(C)C3=C2C=C(N4CCOCC4)N=C3	1.6	114
32 (MRTX0902)	CC1=C(C#N)C=CC=C1[C@@H](C)NC2=NN=C(C)C3=CN=C(N4CCOCC4)C=C32	1.9	29	>10000
33	C[C@H](C1=CC=CC(S(=O)(C)=O)=C1C)NC2=NN=C(C)C3=CN=C(N4CCOCC4)C=C32	2.3	242
34	C[C@H](C1=CC=CC(C#N)=C1)NC2=NN=C(C)C3=CN=C(N4CCOCC4)C=C32	10	333
35	CC1=C(C#N)C=CC=C1[C@@H](C)NC2=NN=C(C)C3=CC(F)=C(N4CCOCC4)C=C32	15	120
36	CC1=C(C#N)C=CC=C1[C@@H](C)NC2=NN=C(C)C3=CC(Cl)=C(N4CCOCC4)C=C32	15	286
37	CC1=C(C#N)C=CC=C1[C@@H](C)NC2=NN=C(C)C3=CC(C#N)=C(N4CCOCC4)C=C32	12.5	490
38	CC1=C(C#N)C=CC=C1[C@@H](C)NC2=NN=C(C)C3=CC(C(F)(F)F)=C(N4CCOCC4)C=C32	95	779
